# Supplementary material for: Will Transcranial Magnetic Stimulation Improve the Treatment of Obsessive–Compulsive Disorder? A Systematic Review and Meta-Analysis of Current Targets and Clinical Evidence
Source: Life (Basel). 2023 Jul 1;13(7):1494. doi: 10.3390/life13071494 (PMC10381766; doi:10.3390/life13071494)
Supplement: Supplementary file 1 [file life-13-01494-s001.zip]

Archive with 1 entries (1 files):
- life-2324257-supplementary.pdf
